# Supplementary material for: Synthesis of Yttria-Stabilized Zirconia Nanospheres from Zirconium-Based Metal–Organic Frameworks and the Dielectric Properties
Source: Nanomaterials (Basel). 2022 Dec 21;13(1):28. doi: 10.3390/nano13010028 (PMC9824511; doi:10.3390/nano13010028)
Supplement: Supplementary file 1 [file nanomaterials-13-00028-s001.zip]

Archive with 1 entries (1 files):
- nanomaterials-2093657-supplementary.pdf
